# Supplementary material for: Efficacy of Submicron Dispersible Free Phytosterols on Non-Alcoholic Fatty Liver Disease: A Pilot Study
Source: J Clin Med. 2023 Jan 27;12(3):979. doi: 10.3390/jcm12030979 (PMC9918217; doi:10.3390/jcm12030979)
Supplement: Supplementary file 1 [file jcm-12-00979-s001.zip]

Archive with 1 entries (1 files):
- jcm-2111692-supplementary.pdf
